# Supplementary material for: Intraindividual variability in non-household contacts: a German longitudinal study, April 2020–December 2021
Source: BMC Infect Dis. 2026 Feb 21;26:749. doi: 10.1186/s12879-026-12940-4 (PMC13069695; doi:10.1186/s12879-026-12940-4)
Supplement: Supplementary file 1 — Supplementary Material 1 [file 12879_2026_12940_MOESM1_ESM.xlsx]

## Sheet: Sheet1
	Intraindividual variability in non-household contacts: a German longitudinal study, April 2020–December 2021
	Additional File 2: tables and figures
	Chao Xu1, Aleksandr Bryzgalov1, Johannes Horn1, Andrzej K. Jarynowski3,5, Vitaly Belik3, Veronika K Jaeger2, André Karch2, Huynh Thi Phuong2, Janik Suer2, Marlli Zambrano3, Steven Schulz4, Alejandra Rincón Hidalgo4, Ashish Thampi4, Richard Pastor4, Rafael Mikolajczyk1 on behalf of the OptimAgent Consortium
	1 Institute for Medical Epidemiology, Biometrics, and Informatics, Martin Luther University Halle-Wittenberg, Halle, Germany
	2 Institute of Epidemiology and Social Medicine, University of Münster, Münster, Germany
	3 System Modelling Group, Institute of Veterinary Epidemiology and Biostatistics, Freie Universität Berlin, Berlin, Germany
	4 Machine Learning Unit, Department of Engineering, NET CHECK GmbH, Berlin, Germany
	5 Interdisciplinary Research Institute, Wroclaw, Poland
	Corresponding author:
	Rafael Mikolajczyk,
	Institute for Medical Epidemiology, Biometrics, and Informatics, Medical Faculty of the Martin Luther University Halle-Wittenberg,
	Magdeburger Straße 20,
	6112
	Halle (Saale), Germany
	Email: rafael.mikolajczyk@uk-halle.de

## Sheet: Table S1
	Table S1: Variables deifinition
	Variable in the Analysis	Type	Description
	Age	integer	Age of the participant
	Age group	categorical	Based on age of the participant: 0-17, 18-44, 45-64, >=65
	Sex	categorical	Gender of the participants: male and female
	Household size group	categorical	Based on household size of the participant: 1, 2, >=3
	Occupational status	categorical	Based on answer about occupation: employed, unemployed, homemaker, retired, student
	Wave n	integer	Computed based on number of waves that participant had alread joined
	Days of year (yd)	integer	Computed from reporting date: 1-364
	Weekday	factor	day of the week, computed from the contact date
	Vaccine status	categorical	Vaccination-period was derived from self-reported vaccination dates. Observations were categorized into 5 catetories: not avaiable (before 26 December 2020, when vaccines were unavailable), 0, 1, 2, >=3
	Pre-health status	categorical	Based on participant's answer to the question "Do you or any other member of your household belong to a risk group for which the yearly flu vaccination is recommended?" and question of whether the participant or household member belongs to either high risk or medium risk group.
	Quarantine or isolation	categorical	Based on participant's answer to past 7 days quanrantine and isolation information
	Self-risk perception	categorical	Based on participant's answer to self percieved seriousness of COVID-19
	Infection status	categorical	Based on participant's answer on the COVID-19 test results in the past 14 days
	stringency index	integer	a measure index of the govrnment stringency strickness at district level
	7-day COVID-19 incidence trend	numeric	the trend is based on the 7-day incidence and is designed to represent the direction of change while avoiding instability from the most recent (often incomplete) reporting days
	dt_fact	factor	dt_fac is a day-level factor indexing the calendar date of each observation and was included as a random intercept to capture unobserved day-specific shocks common to all participants
	week	categorical	week is a categorical variable indicating the calendar week of each observation
	First-does vacciantion coverage at district-level	numeric	This variable was computed at the district level as the cumulative number of people who had received a first vaccine dose divided by the district population. After comparing models with and without this variable, we did not include it in the final baseline model.

## Sheet: Table S2
	Table S2 Sensitivity Analyses: Mean Ratios and 95% confidence intervals (CIs) between riSD and covariates from Research Questions 1, 2, and 3
	Table S2 (1). Sensitivity analysis 1: Associations with riSD restricted to participants with ≥3 observations. Exponentiated coefficients from Gamma regression models (log link) are presented as mean ratios (MR) with 95% confidence intervals for the baseline sociodemographic model (RQ1) and the analytic subsets used for the vaccination (RQ2) and policy stringency (RQ3) analyses.
		1st Research Question	2nd Research Question	3rd Research Question
	Number of participants	4.886	659	1.581
	Variable	Mean Ratio (95% CI)
	Age group: 18-44	ref	ref	ref
	Age group: 0-17	1.13 (1.10-1.16)	1.09 (0.89-1.33)	1.19 (1.14-1.25)
	Agegroup: 45-64	0.98 (0.96-1.00)	1.03 (0.93-1.15)	0.97 (0.94-1.00)
	Age group: >=65	0.98 (0.96-1.01)	1.00 (0.89-1.12)	0.97 (0.93-1.00)
	Sex: Male	ref	ref	ref
	Sex: Female	1.00 (0.99-1.02)	1.08 (1.00-1.17)	1.04 (1.01-1.06)
	Household size: 1	ref	ref	ref
	Household size: 2	1.01 (0.99-1.03)	0.92 (0.84-1.01)	1.04 (1.01-1.07)
	Household size: >=3	1.04 (1.02-1.06)	0.94 (0.85-1.05)	1.00 (0.97-1.04)
	Occupational status: Employed	ref	ref	ref
	Occupational status: Retired	0.94 (0.92-0.96)	1.13 (1.03-1.24)	0.99 (0.96-1.02)
	Occupational status: Homemaker	0.88 (0.84-0.91)	1.25 (1.01-1.54)	0.95 (0.89-1.02)
	Occupational status: Student	0.93 (0.90-0.97)	1.05 (0.87-1.27)	0.88 (0.83-0.93)
	Occupational status: Unemployed	0.91 (0.88-0.94)	1.12 (0.92-1.35)	0.98 (0.93-1.04)
	Vaccine: unvaccinated	—	ref	—
	Vaccine: vaccinated	—	1.11 (1.03-1.19)	—
	Stringency index: strong	—	—	—
	Stringency index: weak	—	—	1.36 (1.32-1.39)
	Note: Values are mean ratios (MR) with 95% CIs from the adjusted models. Sample sizes indicate the number of participants contributing to each analysis subset (RQ1: n = 4,886; RQ2: n = 659; RQ3: n = 1,581). For RQ2, estimates compare the post-vaccination window (1–100 days after first dose) with the pre-vaccination window (−100 to 0 days) among participants contributing observations to both windo…
	Table S2 (2). Sensitivity analysis 2: Associations with riSD restricted to participants with ≥4 observations. Exponentiated coefficients from Gamma regression models (log link) are presented as mean ratios (MR) with 95% confidence intervals for the baseline sociodemographic model (RQ1) and the analytic subsets used for the vaccination (RQ2) and policy stringency (RQ3) analyses.
		1st Research Question	2nd Research Question	3rd Research Question
	Number of participants	4.305	229	1.234
	Variable	Mean Ratio (95% CI)
	Age group: 18-44	ref	ref	ref
	Age group: 0-17	1.13 (1.10-1.17)	1.55 (1.10-2.19)	1.21 (1.15-1.27)
	Agegroup: 45-64	0.97 (0.95-0.99)	0.94 (0.78-1.13)	0.97 (0.93-1.00)
	Age group: >=65	0.97 (0.95-1.00)	1.19 (1.00-1.42)	0.96 (0.92-1.00)
	Sex: Male	ref	ref	ref
	Sex: Female	1.01 (0.99-1.02)	1.04 (0.93-1.18)	1.03 (1.01-1.06)
	Household size: 1	ref	ref	ref
	Household size: 2	1.00 (0.98-1.02)	0.85 (0.73-0.98)	1.02 (0.99-1.06)
	Household size: >=3	1.04 (1.01-1.06)	0.96 (0.82-1.14)	0.98 (0.95-1.02)
	Occupational status: Employed	ref	ref	ref
	Occupational status: Retired	0.94 (0.92-0.96)	1.37 (1.20-1.57)	1.00 (0.97-1.03)
	Occupational status: Homemaker	0.89 (0.86-0.92)	0.86 (0.56-1.30)	0.98 (0.92-1.05)
	Occupational status: Student	0.93 (0.90-0.97)	1.20 (0.89-1.61)	0.89 (0.83-0.95)
	Occupational status: Unemployed	0.91 (0.88-0.94)	1.48 (1.04-2.09)	1.00 (0.94-1.06)
	Vaccine: unvaccinated	—	ref	—
	Vaccine: vaccinated	—	0.95 (0.85-1.07)	—
	Stringency index: strong	—	—	ref
	Stringency index: weak	—	—	1.35 (1.32-1.39)
	Note: Values are mean ratios (MR) with 95% CIs from the adjusted models. Sample sizes indicate the number of participants contributing to each analysis subset (RQ1: n = 4,305; RQ2: n = 229; RQ3: n = 1,234). For RQ2, estimates compare the post-vaccination window (1–100 days after first dose) with the pre-vaccination window (−100 to 0 days) among participants contributing observations to both windo…
	Table S2 (3). Sensitivity analysis 3: Vaccination-window sensitivity analyses (RQ2). Adjusted associations with riSD estimated using alternative pre-/post-vaccination time windows. Exponentiated coefficients from Gamma regression models (log link) are reported as mean ratios (MR) with 95% confidence intervals.
		2nd Research Question
	Number of participants	1.068	265	599	197	973
	Variable	(-100vs100), main analysis	(-40vs40)	(-50vs50)	(-50vs30)	(-80vs80)
	Age group: 18-44	ref	ref	ref	ref	ref
	Age group: 0-17	1.31 (1.12-1.53)	1.33 (0.83-1.78)	1.56 (1.17-2.08)	2.24 (1.35-3.70)	1.37 (1.14-1.65)
	Agegroup: 45-64	1.05 (0.96-1.14)	1.15 (0.89-1.49)	1.09 (0.93-1.28)	1.08 (0.79-1.48)	1.08 (0.97-1.19)
	Age group: >=65	1.03 (0.93-1.13)	1.00 (0.74-1.35)	1.06 (0.89-1.26)	1.31 (0.93-1.84)	1.07 (0.96-1.20)
	Sex: Male	ref	ref	ref	ref	ref
	Sex: Female	1.06 (0.99-1.13)	1.12 (0.92-1.36)	1.14 (1.02-1.29)	1.18 (0.94-1.49)	1.08 (1.00-1.16)
	Household size: 1	ref	ref	ref	ref	ref
	Household size: 2	0.93 (0.86-1.00)	0.74 (0.59-0.93)	0.97 (0.85-1.12)	1.02 (0.78-1.34)	0.91 (0.83-1.00)
	Household size: >=3	0.97 (0.89-1.07)	1.18 (0.89-1.57)	1.05 (0.89-1.24)	1.28 (0.93-1.75)	0.92 (0.83-1.02)
	Occupational status: Employed	ref	ref	ref	ref	ref
	Occupational status: Retired	1.08 (0.99-1.17)	1.25 (0.97-1.62)	1.05 (0.91-1.22)	0.97 (0.72-1.30)	1.07 (0.98-1.18)
	Occupational status: Homemaker	1.10 (0.93-1.30)	1.74 (1.05-2.89)	0.93 (0.67-1.30)	0.89 (0.42-1.89)	1.23 (1.01-1.49)
	Occupational status: Student	0.98 (0.84-1.15)	1.20 (0.75-1.93)	0.89 (0.67-1.18)	0.89 (0.51-1.55)	1.09 (0.90-1.31)
	Occupational status: Unemployed	1.04 (0.89-1.20)	1.21 (0.78-1.87)	1.13 (0.87-1.46)	0.97 (0.57-1.65)	1.15 (0.97-1.37)
	Vaccine: unvaccinated	ref	ref	ref	ref	ref
	Vaccine: vaccinated	1.13 (1.06-1.20)	0.91 (0.76-1.11)	1.09 (0.97-1.22)	1.04 (0.83-1.31)	1.07 (1.00-1.16)
	Note: Each column represents a separate within-person analysis restricted to participants contributing observations in both the pre- and post-vaccination windows defined in the column header (e.g., −100 to 0 days vs 1 to 100 days). Sample sizes indicate the number of participants included in each window definition. The vaccination effect is shown as the MR for post-vaccination vs pre-vaccination.…
	Table S2 (4). Sensitivity analysis 4: Alternative stringency thresholds for defining low vs high policy stringency (RQ3). Adjusted associations with riSD using district-level stringency thresholds of 50 (main analysis), 55, and 45. Exponentiated coefficients from Gamma regression models (log link) are reported as mean ratios (MR) with 95% confidence intervals.
		3rd Research Question
	Variable	50 (main result)	55	45
	Number of participants	2,200	913	2,370
	Age group: 18-44	ref	ref	ref
	Age group: 0-17	1.16 (1.11-1.21)	1.15 (1.10-1.20)	1.13 (1.08-1.18)
	Agegroup: 45-64	0.97 (0.94-1.00)	0.98 (0.94-1.01)	0.97 (0.94-1.00)
	Age group: >=65	0.97 (0.94-1.00)	0.96 (0.93-1.00)	0.98 (0.95-1.01)
	Sex: Male	ref	ref	ref
	Sex: Female	1.02 (1.00-1.04)	1.02 (1.00-1.05)	1.02 (1.00-1.04)
	Household size: 1	ref	ref	ref
	Household size: 2	1.03 (1.00-1.05)	1.01 (0.98-1.04)	1.01 (0.99-1.04)
	Household size: >=3	1.01 (0.98-1.04)	1.02 (0.99-1.06)	1.02 (0.99-1.05)
	Occupational status: Employed	ref	ref	ref
	Occupational status: Retired	0.98 (0.95-1.01)	0.99 (0.96-1.02)	0.96 (0.93-0.98)
	Occupational status: Homemaker	0.93 (0.88-0.98)	0.98 (0.92-1.04)	0.94 (0.89-1.00)
	Occupational status: Student	0.86 (0.82-0.91)	0.82 (0.78-0.87)	0.88 (0.83-0.93)
	Occupational status: Unemployed	0.94 (0.89-0.99)	0.94 (0.89-1.00)	0.96 (0.91-1.01)
	Stringency strong	ref	ref	ref
	Stringency weak	1.36 (1.32-1.39)	1.47 (1.43-1.51)	1.15 (1.12-1.17)
	Note: Each column reports results from a separate within-person analysis comparing periods classified as high versus low stringency using the specified threshold (e.g., low stringency defined as <50 in the main analysis). Sample sizes indicate the number of participants contributing observations in both stringency periods under each threshold definition. Abbreviations: riSD, residual individual-l…
	Table S2 (5). Sensitivity analysis 5: Analysis using non-recoded infection status compared with main results using recoded infection status. Exponentiated coefficients are presented as mean ratios (MR) with 95% confidence intervals.
		main results			using non-recoded infection data
		1st Research Question	2nd Research Question	3rd Research Question	1st Research Question	2nd Research Question	3rd Research Question
	Number of participants	5,736	1,068	2,200	5.247	1.067	2.002
	Variable	Mean Ratio (95% CI)			Mean Ratio (95% CI)
	Age group: 18-44	ref	ref	ref	ref	ref	ref
	Age group: 0-17	1.13 (1.09-1.16)	1.31 (1.12-1.53)	1.16 (1.11-1.21)	1.22 (1.17-1.27)	1.23 (1.06-1.43)	1.25 (1.17-1.33)
	Agegroup: 45-64	0.98 (0.96-1.00)	1.05 (0.96-1.14)	0.97 (0.94-1.00)	0.98 (0.95-1.01)	0.99 (0.91-1.08)	0.97 (0.92-1.01)
	Age group: >=65	1.00 (0.97-1.02)	1.03 (0.93-1.13)	0.97 (0.94-1.00)	0.99 (0.95-1.02)	1.00 (0.91-1.10)	0.96 (0.91-1.01)
	Sex: Male	ref	ref	ref	ref	ref	ref
	Sex: Female	1.00 (0.99-1.01)	1.06 (0.99-1.13)	1.02 (1.00-1.04)	1.01 (0.98-1.03)	1.06 (1.00-1.13)	1.04 (1.00-1.07)
	Household size: 1	ref	ref	ref	ref	ref	ref
	Household size: 2	1.01 (0.99-1.03)	0.93 (0.86-1.00)	1.03 (1.00-1.05)	1.04 (1.01-1.06)	0.97 (0.90-1.05)	1.05 (1.01-1.10)
	Household size: >=3	1.05 (1.02-1.07)	0.97 (0.89-1.07)	1.01 (0.98-1.04)	0.98 (0.95-1.01)	0.97 (0.89-1.06)	0.96 (0.92-1.01)
	Occupational status: Employed	ref	ref	ref	ref	ref	ref
	Occupational status: Retired	0.94 (0.92-0.96)	1.08 (0.99-1.17)	0.98 (0.95-1.01)	0.99 (0.96-1.02)	1.02 (0.94-1.32)	1.04 (1.00-1.09)
	Occupational status: Homemaker	0.89 (0.86-0.93)	1.10 (0.93-1.30)	0.93 (0.88-0.98)	0.94 (0.89-0.99)	1.12 (0.96-1.32)	1.00 (0.92-1.08)
	Occupational status: Student	0.93 (0.90-0.97)	0.98 (0.84-1.15)	0.86 (0.82-0.91)	0.92 (0.87-0.97)	0.93 (0.79-1.08)	0.86 (0.79-0.92)
	Occupational status: Unemployed	0.92 (0.88-0.95)	1.04 (0.89-1.20)	0.94 (0.89-0.99)	0.91 (0.86-0.95)	1.01 (0.88-1.18)	0.95 (0.88-1.03)
	Vaccine: unvaccinated	—	ref	—	—	ref	—
	Vaccine: vaccinated	—	1.13 (1.06-1.20)	—	—	1.12 (1.05-1.19)	—
	Stringency strong	—	—	ref	—	—	ref
	Stringency weak	—	—	1.36 (1.32-1.39)	—	—	1.23 (1.19-1.27)
	Note: “Main results” correspond to the primary models using the imputed infection-status variable. using non-imputed infection data” refers to models fitted using the original (non-imputed) infection-status variable. Sample sizes (participants) are shown for each research question. Abbreviations: riSD, residual individual-level standard deviation of Pearson residuals; MR, mean ratio; CI, confiden…
	Table S2 (6). Sensitivity analysis 6: Results restricted to observations with reporting interval ≤100 days. Main results are compared with estimates from models fitted after restricting the analytic dataset to records with a reporting interval of ≤100 days. Exponentiated coefficients are presented as mean ratios (MR) with 95% confidence intervals for RQ1–RQ3.
		main results			reporting interval <= 100
		1st Research Question	2nd Research Question	3rd Research Question	1st Research Question	2nd Research Question	3rd Research Question
	Number of participants	5,736	1,068	2,200	5.649	1.057	2,110
	Variable	Mean Ratio (95% CI)			Mean Ratio (95% CI)
	Age group: 18-44	ref	ref	ref	ref	ref	ref
	Age group: 0-17	1.13 (1.09-1.16)	1.31 (1.12-1.53)	1.16 (1.11-1.21)	1.12 (1.09-1.16)	1.34 (1.14-1.56)	1.15 (1.10-1.20)
	Agegroup: 45-64	0.98 (0.96-1.00)	1.05 (0.96-1.14)	0.97 (0.94-1.00)	0.98 (0.96-1.00)	1.05 (0.97-1.15)	0.97 (0.94-1.00)
	Age group: >=65	1.00 (0.97-1.02)	1.03 (0.93-1.13)	0.97 (0.94-1.00)	1.00 (0.97-1.02)	1.03 (0.94-1.14)	0.96 (0.93-1.00)
	Sex: Male	ref	ref	ref	ref	ref	ref
	Sex: Female	1.00 (0.99-1.01)	1.06 (0.99-1.13)	1.02 (1.00-1.04)	1.01 (0.99-1.02)	1.05 (1.00-1.13)	1.03 (1.00-1.05)
	Household size: 1	ref	ref	ref	ref	ref	ref
	Household size: 2	1.01 (0.99-1.03)	0.93 (0.86-1.00)	1.03 (1.00-1.05)	1.02 (1.00-1.04)	0.93 (0.86-1.00)	1.04 (1.01-1.07)
	Household size: >=3	1.05 (1.02-1.07)	0.97 (0.89-1.07)	1.01 (0.98-1.04)	1.05 (1.03-1.08)	0.88 (0.90-1.07)	1.02 (0.99-1.06)
	Occupational status: Employed	ref	ref	ref	ref	ref	ref
	Occupational status: Retired	0.94 (0.92-0.96)	1.08 (0.99-1.17)	0.98 (0.95-1.01)	0.95 (0.93-0.97)	1.08 (1.00-1.17)	0.99 (0.96-1.02)
	Occupational status: Homemaker	0.89 (0.86-0.93)	1.10 (0.93-1.30)	0.93 (0.88-0.98)	0.91 (0.87-0.94)	1.10 (0.93-1.30)	0.95 (0.90-1.01)
	Occupational status: Student	0.93 (0.90-0.97)	0.98 (0.84-1.15)	0.86 (0.82-0.91)	0.95 (0.93-0.97)	1.00 (0.85-1.17)	0.85 (0.80-0.89)
	Occupational status: Unemployed	0.92 (0.88-0.95)	1.04 (0.89-1.20)	0.94 (0.89-0.99)	0.92 (0.89-0.95)	1.03 (0.89-1.21)	0.94 (0.90-1.00)
	Vaccine: unvaccinated	—	ref	—	—	ref	—
	Vaccine: vaccinated	—	1.13 (1.06-1.20)	—	—	1.16 (1.08-1.23)	—
	Stringency index: strong	—	—	ref	—	—	ref
	Stringency index: weak	—	—	1.36 (1.32-1.39)	—	—	1.34 (1.32-1.39)
	Note: “Main results” correspond to the primary analyses using all eligible observations. “Reporting interval ≤100” restricts the dataset to observations with ≤100 days between repeated measures used to compute riSD, to reduce heterogeneity in the time span over which within-person variability is assessed. Participant counts are shown for each research question subset and may differ due to the res…
	Table S2 (7). Sensitivity analysis 7: Results restricted to reporting interval ≤50 days. Main results are compared with estimates from models fitted after restricting the analytic dataset to observations with a reporting interval of ≤50 days. Exponentiated coefficients are presented as mean ratios (MR) with 95% confidence intervals for RQ1–RQ3.
		main results			reporting interval <= 50
		1st Research Question	2nd Research Question	3rd Research Question	1st Research Question	2nd Research Question	3rd Research Question
	Number of participants	5,736	1,068	2,200	5,522	927	1,984
	Variable	Mean Ratio (95% CI)			Mean Ratio (95% CI)
	Age group: 18-44	ref	ref	ref	ref	ref	ref
	Age group: 0-17	1.13 (1.09-1.16)	1.31 (1.12-1.53)	1.16 (1.11-1.21)	1.15 (1.11-1.18)	1.45 (1.23-1.72)	1.17 (1.11-1.22)
	Agegroup: 45-64	0.98 (0.96-1.00)	1.05 (0.96-1.14)	0.97 (0.94-1.00)	0.98 (0.96-1.00)	1.03 (0.93-1.13)	0.96 (0.93-1.00)
	Age group: >=65	1.00 (0.97-1.02)	1.03 (0.93-1.13)	0.97 (0.94-1.00)	1.00 (0.98-1.03)	1.03 (0.93-1.15)	0.97 (0.93-1.01)
	Sex: Male	ref	ref	ref	ref	ref	ref
	Sex: Female	1.00 (0.99-1.01)	1.06 (0.99-1.13)	1.02 (1.00-1.04)	1.01 (1.00-1.03)	1.09 (1.02-1.17)	1.04 (1.00-1.06)
	Household size: 1	ref	ref	ref	ref	ref	ref
	Household size: 2	1.01 (0.99-1.03)	0.93 (0.86-1.00)	1.03 (1.00-1.05)	1.02 (1.00-1.04)	0.92 (0.85-1.00)	1.04 (1.01-1.07)
	Household size: >=3	1.05 (1.02-1.07)	0.97 (0.89-1.07)	1.01 (0.98-1.04)	1.04 (1.02-1.06)	0.92 (0.84-1.01)	1.01 (0.98-1.04)
	Occupational status: Employed	ref	ref	ref	ref	ref	ref
	Occupational status: Retired	0.94 (0.92-0.96)	1.08 (0.99-1.17)	0.98 (0.95-1.01)	0.95 (0.93-0.97)	1.11 (1.01-1.21)	1.00 (0.97-1.03)
	Occupational status: Homemaker	0.89 (0.86-0.93)	1.10 (0.93-1.30)	0.93 (0.88-0.98)	0.91 (0.87-0.94)	1.15 (0.89-1.23)	0.97 (0.91-1.03)
	Occupational status: Student	0.93 (0.90-0.97)	0.98 (0.84-1.15)	0.86 (0.82-0.91)	0.91 (0.87-0.95)	1.00 (0.85-1.19)	0.86 (0.81-0.92)
	Occupational status: Unemployed	0.92 (0.88-0.95)	1.04 (0.89-1.20)	0.94 (0.89-0.99)	0.94 (0.91-0.98)	1.05 (0.89-1.23)	1.00 (0.94-1.06)
	Vaccine: unvaccinated	—	ref	—	—	ref	—
	Vaccine: vaccinated	—	1.13 (1.06-1.20)	—	—	1.17 (1.09-1.25)	—
	Stringency index: strong	—	—	ref	—	—	ref
	Stringency index: weak	—	—	1.36 (1.32-1.39)	—	—	1.36 (1.33-1.40)
	Note: “Main results” correspond to the primary analyses using all eligible observations. “Reporting interval ≤50” restricts the dataset to observations with ≤50 days between repeated measures used to compute riSD, to reduce heterogeneity in the time span over which within-person variability is assessed. Participant counts are shown for each research question subset and may differ due to the restr…

## Sheet: Table S3
	Table S3 (1). Stratified analysis 1 (age group >=65). Main results are shown on the left for comparison. Stratified models are shown on the right, fitted separately for the ≥65 years subgroup (RQ1–RQ3). Participant counts are reported for each research question subset.
		main results			age >= 65
		1st Research Question	2nd Research Question	3rd Research Question	1st Research Question	2nd Research Question	3rd Research Question
	Number of participants	5,736	1,068	2,200	1,350	307	557
	Variable	Mean Ratio (95% CI)			Mean Ratio (95% CI)
	Age group: 18-44	ref	ref	ref	ref	ref	ref
	Age group: 0-17	1.13 (1.09-1.16)	1.31 (1.12-1.53)	1.16 (1.11-1.21)	—	—	—
	Agegroup: 45-64	0.98 (0.96-1.00)	1.05 (0.96-1.14)	0.97 (0.94-1.00)	—	—	—
	Age group: >=65	1.00 (0.97-1.02)	1.03 (0.93-1.13)	0.97 (0.94-1.00)	—	—	—
	Sex: Male	ref	ref	ref	ref	ref	ref
	Sex: Female	1.00 (0.99-1.01)	1.06 (0.99-1.13)	1.02 (1.00-1.04)	0.99 (0.95-1.03)	1.11 (0.99-1.24)	1.03 (0.97-1.09)
	Household size: 1	ref	ref	ref	ref	ref	ref
	Household size: 2	1.01 (0.99-1.03)	0.93 (0.86-1.00)	1.03 (1.00-1.05)	1.01 (0.96-1.05)	0.89 (0.77-1.01)	0.96 (0.90-1.02)
	Household size: >=3	1.05 (1.02-1.07)	0.97 (0.89-1.07)	1.01 (0.98-1.04)	0.83 (0.79-0.88)	0.78 (0.67-0.91)	0.77 (0.71-0.83)
	Occupational status: Employed	ref	ref	ref	ref	ref	ref
	Occupational status: Retired	0.94 (0.92-0.96)	1.08 (0.99-1.17)	0.98 (0.95-1.01)	0.94 (0.90-0.98)	0.90 (0.81-1.01)	0.98 (0.92-1.03)
	Occupational status: Homemaker	0.89 (0.86-0.93)	1.10 (0.93-1.30)	0.93 (0.88-0.98)	1.03 (0.77, 1.38)	1.33 (0.42-4.25)	1.17 (0.69-1.98)
	Occupational status: Student	0.93 (0.90-0.97)	0.98 (0.84-1.15)	0.86 (0.82-0.91)	—	—	—
	Occupational status: Unemployed	0.92 (0.88-0.95)	1.04 (0.89-1.20)	0.94 (0.89-0.99)	—	—	—
	Vaccine: unvaccinated	—	—	—	—	—	—
	Vaccine: vaccinated	—	1.13 (1.06-1.20)	—	—	ref	—
	Stringency index strong	—	—	ref	—	1.17 (1.05-1.31)	ref
	Stringency index weak	—	—	1.36 (1.32-1.39)	—	—	1.23 (1.17-1.31)
	Note: Values are exponentiated coefficients from the adjusted models and are presented as mean ratios (MR) with 95% confidence intervals. “Main results” correspond to the primary models using the full sample; stratified columns report estimates fitted within the age stratum. Abbreviations: riSD, residual individual-level standard deviation of Pearson residuals; MR, mean ratio; CI, confidence inte…
	Table S3 (2). Stratified analysis 2 (age group 17-64). Main results are shown on the left for comparison. Stratified models are shown on the right, fitted separately for the 17-64 years subgroup (RQ1–RQ3). Participant counts are reported for each research question subset.
		main results			17< age <= 64
		1st Research Question	2nd Research Question	3rd Research Question	1st Research Question	2nd Research Question	3rd Research Question
	Number of participants	5,736	1,068	2,200	3.268	663	1.172
	Variable	Mean Ratio (95% CI)			Mean Ratio (95% CI)
	Age group: 18-44	ref	ref	ref	ref	ref	ref
	Age group: 0-17	1.13 (1.09-1.16)	1.31 (1.12-1.53)	1.16 (1.11-1.21)	—	—	—
	Agegroup: 45-64	0.98 (0.96-1.00)	1.05 (0.96-1.14)	0.97 (0.94-1.00)	—	—	—
	Age group: >=65	1.00 (0.97-1.02)	1.03 (0.93-1.13)	0.97 (0.94-1.00)	—	—	—
	Sex: Male	ref	ref	ref	ref	ref	ref
	Sex: Female	1.00 (0.99-1.01)	1.06 (0.99-1.13)	1.02 (1.00-1.04)	1.01 (0.98-1.04)	1.02 (0.87-1.09)	1.02 (0.97-1.07)
	Household size: 1	ref	ref	ref	ref	ref	ref
	Household size: 2	1.01 (0.99-1.03)	0.93 (0.86-1.00)	1.03 (1.00-1.05)	1.05 (1.01-1.09)	0.99 (0.90-1.09)	1.09 (1.03-1.15)
	Household size: >=3	1.05 (1.02-1.07)	0.97 (0.89-1.07)	1.01 (0.98-1.04)	0.99 (0.94-1.02)	0.97 (0.87-1.09)	0.99 (0.93-1.05)
	Occupational status: Employed	ref	ref	ref	ref	ref	ref
	Occupational status: Retired	0.94 (0.92-0.96)	1.08 (0.99-1.17)	0.98 (0.95-1.01)	1.01 (0.97-1.06)	1.05 (0.93-1.18)	1.10 (1.03-1.17)
	Occupational status: Homemaker	0.89 (0.86-0.93)	1.10 (0.93-1.30)	0.93 (0.88-0.98)	0.87 (0.81-0.93)	1.11 (0.93-1.34)	0.92 (0.83-1.02)
	Occupational status: Student	0.93 (0.90-0.97)	0.98 (0.84-1.15)	0.86 (0.82-0.91)	0.96 (0.90-1.01)	0.97 (0.83-1.14)	0.91 (0.83-0.98)
	Occupational status: Unemployed	0.92 (0.88-0.95)	1.04 (0.89-1.20)	0.94 (0.89-0.99)	0.92 (0.87-0.97)	1.02 (0.87-1.20)	0.98 (0.90-1.07)
	Vaccine: unvaccinated	—	ref	—	—	ref	—
	Vaccine: vaccinated	—	1.13 (1.06-1.20)	—	—	1.03 (0.95-1.23)	—
	Stringency index strong	—	—	ref	—	—	ref
	Stringency index weak	—	—	1.36 (1.32-1.39)	—	—	1.23 (1.18-1.29)
	Note: Values are exponentiated coefficients from the adjusted models and are presented as mean ratios (MR) with 95% confidence intervals. “Main results” correspond to the primary models using the full sample; stratified columns report estimates fitted within the age stratum. Abbreviations: riSD, residual individual-level standard deviation of Pearson residuals; MR, mean ratio; CI, confidence inte…
	Table S3 (3). Stratified analysis 2 (sex male). Main results are shown on the left for comparison. Stratified models are shown on the right, fitted separately for the male subgroup (RQ1–RQ3). Participant counts are reported for each research question subset.
		main results			Sex = male
	Number of participants	5,736	1,068	2,200	2.721	574	1.047
		1st Research Question	2nd Research Question	3rd Research Question	1st Research Question	2nd Research Question	3rd Research Question
	Variable	Mean Ratio (95% CI)			Mean Ratio (95% CI)
	Age group: 18-44	ref	ref	ref	ref	ref	ref
	Age group: 0-17	1.13 (1.10-1.16)	1.31 (1.12-1.53)	1.16 (1.11-1.21)	1.23 (1.16-1.31)	1.31 (1.05-1.64)	1.31 (1.19-1.43)
	Agegroup: 45-64	0.99 (0.97-1.01)	1.05 (0.96-1.14)	0.97 (0.94-1.00)	0.97 (0.93-1.01)	1.13 (1.00-1.27)	0.98 (0.91-1.04)
	Age group: >=65	1.00 (0.98-1.02)	1.03 (0.93-1.13)	0.97 (0.94-1.00)	0.99 (0.94-1.04)	1.05 (0.91-1.20)	0.96 (0.90-1.03)
	Sex: Male	ref	ref	ref	ref	ref	ref
	Sex: Female	1.00 (0.99-1.02)	1.06 (0.99-1.13)	1.02 (1.00-1.04)	—	—	—
	Household size: 1	ref	ref	ref	ref	ref	ref
	Household size: 2	1.00 (0.98-1.02)	0.93 (0.86-1.00)	1.03 (1.00-1.05)	1.06 (1.02-1.10)	0.92 (0.82-1.02)	1.09 (1.02-1.15)
	Household size: >=3	1.04 (1.02-1.06)	0.97 (0.89-1.07)	1.01 (0.98-1.04)	0.95 (0.91-0.99)	0.88 (0.78-1.00)	0.92 (0.86-0.98)
	Occupational status: Employed	ref	ref	ref	ref	ref	ref
	Occupational status: Retired	0.94 (0.92-0.96)	1.08 (0.99-1.17)	0.98 (0.95-1.01)	0.99 (0.95-1.03)	1.05 (0.94-1.18)	1.05 (0.99-1.11)
	Occupational status: Homemaker	0.88 (0.85-0.91)	1.10 (0.93-1.30)	0.93 (0.88-0.98)	1.05 (0.95-1.16)	1.45 (1.09-1.93)	1.16 (1.00-1.35)
	Occupational status: Student	0.97 (0.93-1.00)	0.98 (0.84-1.15)	0.86 (0.82-0.91)	0.95 (0.87-1.03)	1.17 (0.90-1.53)	0.85 (0.75-0.96)
	Occupational status: Unemployed	0.91 (0.88-0.94)	1.04 (0.89-1.20)	0.94 (0.89-0.99)	0.95 (0.89-1.02)	1.06 (0.86-1.30)	0.99 (0.89-1.00)
	Vaccine: unvaccinated	—	ref	—	—	ref	—
	Vaccine: vaccinated	—	1.13 (1.06-1.20)	—	—	1.10 (1.01 - 1.20)	—
	Stringency index strong	—	—	ref	—	—	ref
	Stringency index weak	—	—	1.36 (1.32-1.39)	—	—	1.30 (1.24-1.37)
	Note: Values are exponentiated coefficients from the adjusted models and are presented as mean ratios (MR) with 95% confidence intervals. “Main results” correspond to the primary models using the full sample; stratified columns report estimates fitted within the age stratum. Abbreviations: riSD, residual individual-level standard deviation of Pearson residuals; MR, mean ratio; CI, confidence inte…
	Table S3 (3). Stratified analysis 2 (sex female). Main results are shown on the left for comparison. Stratified models are shown on the right, fitted separately for the female subgroup (RQ1–RQ3). Participant counts are reported for each research question subset.
		main results			Sex = female
	Number of participants	5,736	1,068	2,200	2,540	482	952
		1st Research Question	2nd Research Question	3rd Research Question	1st Research Question	2nd Research Question	3rd Research Question
	Variable	Mean Ratio (95% CI)			Mean Ratio (95% CI)
	Age group: 18-44	ref	ref	ref	ref	ref	ref
	Age group: 0-17	1.13 (1.10-1.16)	1.31 (1.12-1.53)	1.16 (1.11-1.21)	1.21 (1.14-1.28)	1.14 (0.91-1.42)	1.19 (1.09-1.30)
	Agegroup: 45-64	0.99 (0.97-1.01)	1.05 (0.96-1.14)	0.97 (0.94-1.00)	1.00 (0.96-1.04)	0.86 (0.75-0.92)	0.96 (0.90-1.03)
	Age group: >=65	1.00 (0.98-1.02)	1.03 (0.93-1.13)	0.97 (0.94-1.00)	0.98 (0.94-1.04)	0.97 (0.84-1.13)	0.97 (0.90-1.05)
	Sex: Male	ref	ref	ref	ref	ref	ref
	Sex: Female	1.00 (0.99-1.02)	1.06 (0.99-1.13)	1.02 (1.00-1.04)	—	—	—
	Household size: 1	ref	ref	ref	ref	ref	ref
	Household size: 2	1.00 (0.98-1.02)	0.93 (0.86-1.00)	1.03 (1.00-1.05)	1.01 (0.97-1.05)	1.03 (0.92-1.16)	1.02 (0.96-1.08)
	Household size: >=3	1.04 (1.02-1.06)	0.97 (0.89-1.07)	1.01 (0.98-1.04)	1.00 (0.96-1.05)	1.08 (0.94-1.23)	1.02 (0.96-1.09)
	Occupational status: Employed	ref	ref	ref	ref	ref	ref
	Occupational status: Retired	0.94 (0.92-0.96)	1.08 (0.99-1.17)	0.98 (0.95-1.01)	0.98 (0.95-1.03)	1.00 (0.89-1.13)	1.03 (0.96-1.09)
	Occupational status: Homemaker	0.88 (0.85-0.91)	1.10 (0.93-1.30)	0.93 (0.88-0.98)	0.89 (0.84-0.95)	0.98 (0.80-1.21)	0.94 (0.85-1.04)
	Occupational status: Student	0.97 (0.93-1.00)	0.98 (0.84-1.15)	0.86 (0.82-0.91)	0.90 (0.84-0.96)	0.80 (0.65-0.96)	0.85 (0.77-0.94)
	Occupational status: Unemployed	0.91 (0.88-0.94)	1.04 (0.89-1.20)	0.94 (0.89-0.99)	0.87 (0.81-0.93)	1.00 (0.80-1.25)	0.94 (0.83-1.06)
	Vaccine: unvaccinated	—	ref	—	—	ref	—
	Vaccine: vaccinated	—	1.13 (1.06-1.20)	—	—	1.11 (1.01 - 1.22)	—
	Stringency index strong	—	—	ref	—	—	ref
	Stringency index weak	—	—	1.36 (1.32-1.39)	—	—	1.15 (1.10-1.21)
	Note: Values are exponentiated coefficients from the adjusted models and are presented as mean ratios (MR) with 95% confidence intervals. “Main results” correspond to the primary models using the full sample; stratified columns report estimates fitted within the age stratum. Abbreviations: riSD, residual individual-level standard deviation of Pearson residuals; MR, mean ratio; CI, confidence inte…

## Sheet: Table S4
	Table S4 (1). Interaction analysis 1 (RQ2): Vaccination interactions with age group and sex. Main results for RQ2 are shown on the left for comparison. Interaction models are shown on the right, including vaccine × age group and vaccine × sex terms (separate models). Exponentiated coefficients are presented as mean ratios (MR) with 95% confidence intervals.
		main result	interaction analyses
	Number of participants	1,068	1,068	1,068
	Variable	2nd Research Question	vaccine * age group	vaccine * Sex
	Age group: 18-44	ref	ref	ref
	Age group: 0-17	1.31 (1.12-1.53)	1.28 (1.03-1.58)	1.31 (1.12-1.53)
	Agegroup: 45-64	1.05 (0.96-1.14)	1.09 (0.96-1.23)	1.05 (0.96-1.14)
	Age group: >=65	1.03 (0.93-1.13)	0.97 (0.85-1.10)	1.03 (0.93-1.13)
	Sex: Male	ref	ref	ref
	Sex: Female	1.06 (0.99-1.13)	1.06 (0.99-1.26)	1.02 (0.93-1.12)
	Household size: 1	ref	ref	ref
	Household size: 2	0.93 (0.86-1.00)	0.93 (0.86-1.00)	0.93 (0.86-1.00)
	Household size: >=3	0.97 (0.89-1.07)	0.98 (0.89-1.06)	0.97 (0.89-1.06)
	Occupational status: Employed	ref	ref	ref
	Occupational status: Retired	1.08 (0.99-1.17)	1.07 (0.99.1.17)	1.08 (0.99-1.17)
	Occupational status: Homemaker	1.10 (0.93-1.30)	1.12 (0.94-1.32)	1.10 (0.93-1.29)
	Occupational status: Student	0.98 (0.84-1.15)	0.99 (0.84-1.15)	0.99 (0.84-1-15)
	Occupational status: Unemployed	1.04 (0.89-1.20)	1.03 (0.89-1.20)	1.04 (0.89-1.20)
	Vaccine: unvaccinated	ref	ref	ref
	Vaccine: vaccinated	1.13 (1.06-1.20)	1.11 (0.99-1.26)	1.09 (1.00-1.18)
	vaccine:vaccinated:Age group: 0-17	—	1.05 (0.79-1.41)	—
	vaccine:vaccinated:Age group: 45-64	—	0.93 (0.79-1.09)	—
	vaccine:vaccinated:Age group: >=65	—	1.12 (0.94-1.32)	—
	vaccine:vaccinated:Sex: Female	—	—	1.08 (0.95-1.23)
	Note: Participant counts indicate the number of individuals included in each model. Abbreviations: riSD, residual individual-level standard deviation of Pearson residuals; MR, mean ratio; CI, confidence interval. “—” indicates that a parameter is not applicable in a given model (e.g., interaction terms are only shown for the corresponding interaction specification); ref indicates the reference le…
	Table S4 (2). Interaction analysis 2 (RQ3): Policy stringency interactions with age group and sex. Main results for RQ3 are shown on the left for comparison. Interaction models are shown on the right, including stringency index × age group and stringency index × sex terms (separate models). Exponentiated coefficients are presented as mean ratios (MR) with 95% confidence intervals.
		main result	interaction analyses
	Number of participants	2,200	2,200	2,200
	Variable	3rd Research Question	stringency index * age group	stringency index * Sex
	Age group: 18-44	ref	ref	ref
	Age group: 0-17	1.16 (1.11-1.21)	1.21 (1.13-1.30)	1.16 (1.11-1.22)
	Agegroup: 45-64	0.97 (0.94-1.00)	1.12 (1.06-1.18)	0.97 (0.94-1.00)
	Age group: >=65	0.97 (0.94-1.00)	1.09 (1.03-1.15)	0.97 (0.94-1.01)
	Sex: Male	ref	ref	ref
	Sex: Female	1.02 (1.00-1.04)	1.02 (1.00-1.04)	1.09 (1.05-1.14)
	Household size: 1	ref	ref	ref
	Household size: 2	1.03 (1.00-1.05)	1.03 (1.00-1.06)	1.03 (1.00-1.06)
	Household size: >=3	1.01 (0.98-1.04)	1.01 (0.98-1.04)	1.01 (0.98-1.04)
	Occupational status: Employed	ref	ref	ref
	Occupational status: Retired	0.98 (0.95-1.01)	0.98 (0.95-1.01)	0.98 (0.95-1.01)
	Occupational status: Homemaker	0.93 (0.88-0.98)	0.94 (0.89-0.99)	0.93 (0.88-0.98)
	Occupational status: Student	0.86 (0.82-0.91)	0.86 (0.81-0.90)	0.86 (0.82-0.91)
	Occupational status: Unemployed	0.94 (0.89-0.99)	0.95 (0.90-1.00)	0.95 (0.90-1.00)
	Stringency index: >= 50	ref	ref	ref
	Stringency index: < 50	1.36 (1.32-1.39)	1.54 (1.47-1.62)	1.42 (1.38-1.47)
	Stringency index: <50 Age group: 0-17	—	0.93 (0.86-1.02)	—
	Stringency index: <50 Age group: 45-64	—	0.81 (0.76-0.86)	—
	Stringency index: <50 Age group: >=65	—	0.84 (0.79-0.90)	—
	Stringency index: <50 Sex: Female	—	—	0.90 (0.86-0.95)
	Note: Participant counts indicate the number of individuals included in each model. Abbreviations: riSD, residual individual-level standard deviation of Pearson residuals; MR, mean ratio; CI, confidence interval. “—” indicates that a parameter is not applicable in a given model (e.g., interaction terms are only shown for the corresponding interaction specification); ref indicates the reference le…

## Sheet: Figure S1
Fig. S1. Residuals over calendar time by age group (baseline model). Scatterplots show Pearson residuals (top row) and raw residuals (observed minus predicted; bottom row) from the baseline negative binomial mixed model for non-household contact counts, plotted against survey date and stratified by age group (0–17, 18–44, 45–64, ≥65). The horizontal line marks zero residual. The smoothed curve (L…
